# Supplementary material for: Efficacy and Safety of Enteral Human Recombinant Insulin to Reduce the Time to Full Enteral Feeding in Preterm Infants: A Meta-Analytical Study
Source: Pediatr Rep. 2023 Jun 7;15(2):373–80. doi: 10.3390/pediatric15020033 (PMC10301238; doi:10.3390/pediatric15020033)
Supplement: Supplementary file 1 [file pediatrrep-15-00033-s001.zip]

Archive with 1 entries (1 files):
- pediatrrep-2273352-supplementary.pdf
